# Supplementary material for: Preclinical Study of Plasmodium Immunotherapy Combined with Radiotherapy for Solid Tumors
Source: Cells. 2022 Nov 14;11(22):3600. doi: 10.3390/cells11223600 (PMC9688403; doi:10.3390/cells11223600)
Supplement: Supplementary file 1 [file cells-11-03600-s001.zip]

Archive with 1 entries (1 files):
- cells-1942845-supplementary.pdf
